# Supplementary material for: DNA methylation signatures link prenatal famine exposure to growth and metabolism
Source: Nat Commun. 2014 Nov 26;5:5592. doi: 10.1038/ncomms6592 (PMC4246417; doi:10.1038/ncomms6592)
Supplement: Supplementary Data 1 — Overview of the 181 P-DMRs [file ncomms6592-s2.xlsx]

## Sheet: top181_for_supplementaltableart
Supplemantary Data 1. Overview of 181 P-DMRS. Genomic annotation	Chr_hg18	Start_hg18	End_hg18	Nearest_gene	Entrez_ID	Nr_CpGs_measured	Mean methylation (%)	Within_pair_Difference_(%)	P	P_FDR	Pair_difference_<April	P<April
non_CGI_promoter	chr14	23526866	23528866	DHRS4L2	317749	5	3.67	1.82	2.98234e-09	0.000254072	2.13	4.53837e-08
Open_Chromatin_DNase_FAIREseq	chr11	64374355	64390875	EHD1	10938	26	45.7	-5.23462	5.67296e-09	0.000254072	-5.87	4.1122e-10
Open_Chromatin_DNase_FAIREseq	chr15	62060557	62063275	DAPK2	23604	7	67.1	4.5	1.09813e-08	0.000255134	4.26	3.55139e-05
Enhancer_Heintzman2009	chr9	21594650	21595650	LOC554202	554202	3	24.2	6.46667	1.66543e-08	0.000255134	8.28	4.82767e-10
Open_Chromatin_DNase_FAIREseq	chr9	21595135	21596255	LOC554202	554202	3	24.2	6.46667	1.66543e-08	0.000255134	8.28	4.82767e-10
Open_Chromatin_DNase_FAIREseq	chr20	60141215	60146975	LSM14B	149986	7	52	3.54286	1.709e-08	0.000255134	4.56	1.94687e-06
Open_Chromatin_DNase_FAIREseq	chr9	132344794	132346579	ASS1	445	12	68.2	-4.86667	4.82579e-08	0.000617516	-3.64	5.78171e-06
Open_Chromatin_DNase_FAIREseq	chr18	44676775	44678655	SMAD7	4092	7	21.3	4.2	1.01878e-07	0.00112683	4.34	2.19957e-07
Enhancer_Heintzman2009	chr10	73227550	73228550	CDH23	64072	3	12.4	4.03333	1.258e-07	0.00112683	4.17	4.46288e-06
Open_Chromatin_DNase_FAIREseq	chr10	73226473	73228375	CDH23	64072	3	12.4	4.03333	1.258e-07	0.00112683	4.17	4.46288e-06
Open_Chromatin_DNase_FAIREseq	chr17	55579535	55580790	MIR4315-1	100423004	3	30.2	8.93333	2.11808e-07	0.00165774	9.07	2.58737e-05
Open_Chromatin_DNase_FAIREseq	chr10	102319110	102321355	HIF1AN	55662	4	17.7	-6.675	2.22086e-07	0.00165774	-7.24	0.000288843
Open_Chromatin_DNase_FAIREseq	chr3	148611075	148612495	ZIC1	7545	21	5.93	1.3619	3.23963e-07	0.00212404	0.98	1.14707e-05
Open_Chromatin_DNase_FAIREseq	chr14	104604130	104605609	GPR132	29933	3	88.2	-6.63333	3.67026e-07	0.00212404	-5.29	0.000219975
Open_Chromatin_DNase_FAIREseq	chr1	8258433	8260295	SLC45A1	50651	5	71.4	-6.74	3.79359e-07	0.00212404	-6.8	1.51919e-05
non_CGI_promoter	chr11	65572227	65574227	GAL3ST3	89792	18	13.7	1.43889	3.79407e-07	0.00212404	2	1.33327e-06
Open_Chromatin_DNase_FAIREseq	chrX	66681635	66683402	AR	367	17	14.8	-0.905882	8.17464e-07	0.00430722	-0.82	0.000773325
Open_Chromatin_DNase_FAIREseq	chr17	30848715	30850887	LOC100506736	100506736	8	8.6	3.7875	9.59773e-07	0.00460142	4.45	9.84051e-07
Open_Chromatin_DNase_FAIREseq	chr19	10113988	10115975	DNMT1	1786	8	68	-3.375	9.76042e-07	0.00460142	-3.17	0.000388405
Enhancer_Heintzman2009	chr10	3077250	3078250	PFKP	5214	6	35.1	-7.18333	1.36537e-06	0.00555909	-8.62	0.000309289
Enhancer_Heintzman2009	chr10	3077950	3078950	PFKP	5214	6	35.1	-7.18333	1.36537e-06	0.00555909	-8.62	0.000309289
Open_Chromatin_DNase_FAIREseq	chr10	3077315	3079895	PFKP	5214	6	35.1	-7.18333	1.36537e-06	0.00555909	-8.62	0.000309289
Open_Chromatin_DNase_FAIREseq	chr19	55930635	55932115	CLEC11A	6320	4	71.4	-6.675	1.56705e-06	0.00610283	-5.22	4.05687e-06
Open_Chromatin_DNase_FAIREseq	chr2	111278213	111280875	ACOXL	55289	5	13.6	4.4	1.68877e-06	0.00630285	4.53	1.13158e-05
Open_Chromatin_DNase_FAIREseq	chr14	98722675	98729707	BCL11B	64919	8	37.1	-7.7	1.83385e-06	0.00657052	-8.65	8.51369e-08
Open_Chromatin_DNase_FAIREseq	chr22	37489642	37492815	SUN2	25777	8	60.4	3.5625	2.00355e-06	0.00690245	3.7	9.37036e-05
Open_Chromatin_DNase_FAIREseq	chr19	47502278	47503279	PRR19	284338	18	85.9	3.97778	2.21842e-06	0.00735965	3.37	0.000519086
Open_Chromatin_DNase_FAIREseq	chr18	9957415	9960114	VAPA	9218	9	53.7	5.57778	2.33065e-06	0.00745583	6.31	0.000206568
Open_Chromatin_DNase_FAIREseq	chr1	17086434	17089190	CROCC	9696	11	14.2	3.30909	2.88778e-06	0.00888487	4.37	3.315e-06
Open_Chromatin_DNase_FAIREseq	chr16	33224046	33227489	LOC390705	390705	44	67.4	3.48864	2.97574e-06	0.00888487	3.83	3.10556e-05
Open_Chromatin_DNase_FAIREseq	chr9	133462915	133464035	RAPGEF1	2889	3	19.6	8.66667	3.31109e-06	0.00956725	8.79	7.83913e-06
Open_Chromatin_DNase_FAIREseq	chr1	55233722	55235975	BSND	7809	7	34.9	-4.15714	3.57763e-06	0.00999124	-4.5	0.000464117
Open_Chromatin_DNase_FAIREseq	chr17	44021418	44023135	MIR4315-1	100423004	6	11.7	2.78333	3.68092e-06	0.00999124	3.24	6.91896e-05
Open_Chromatin_DNase_FAIREseq	chr19	7110011	7111334	INSR	3643	2	43.3	8.05	3.89404e-06	0.0102241	8.99	7.40481e-07
Open_Chromatin_DNase_FAIREseq	chr1	224982335	224992315	ITPKB	3707	23	50.2	-4.30435	4.10621e-06	0.0102241	-4.57	5.40018e-05
Open_Chromatin_DNase_FAIREseq	chr10	80832435	80836135	ZCCHC24	219654	8	10.3	3.075	4.26684e-06	0.0102241	3.41	2.60869e-06
Open_Chromatin_DNase_FAIREseq	chr2	176734540	176735745	HOXD3	3232	7	13.5	3.2	4.31245e-06	0.0102241	2.95	0.000112257
Open_Chromatin_DNase_FAIREseq	chr11	67936615	67939455	LRP5	4041	3	78.7	-11.7333	4.38249e-06	0.0102241	-12.48	2.57304e-06
Enhancer_Heintzman2009	chr7	101147435	101148435	NA	NA	6	20.7	7.55	4.45156e-06	0.0102241	7.5	7.56981e-05
Open_Chromatin_DNase_FAIREseq	chr20	54612515	54615935	TFAP2C	7022	3	90.4	-4.3	4.69684e-06	0.0105178	-4.63	1.71572e-05
Open_Chromatin_DNase_FAIREseq	chr19	37461	60213	OR4F17	81099	19	76.1	5.56842	5.31487e-06	0.0116114	5.33	3.65613e-06
Enhancer_Heintzman2009	chr8	125328150	125329150	TMEM65	157378	3	12.7	5.06667	6.49957e-06	0.0135392	5.5	3.9283e-07
Open_Chromatin_DNase_FAIREseq	chr8	125327695	125330788	TMEM65	157378	3	12.7	5.06667	6.49957e-06	0.0135392	5.5	3.9283e-07
Open_Chromatin_DNase_FAIREseq	chr20	61618820	61621498	PPDPF	79144	7	52.7	4.87143	7.28935e-06	0.0148393	5.71	1.24622e-05
Open_Chromatin_DNase_FAIREseq	chr1	155031823	155035455	PRCC	5546	3	84.4	9	8.043e-06	0.0159045	9.53	0.000541815
Open_Chromatin_DNase_FAIREseq	chr7	32433255	32435400	LOC100130673	100130673	35	12.2	2.46	8.54409e-06	0.0159045	2.63	3.01822e-06
Open_Chromatin_DNase_FAIREseq	chr12	112721832	112722917	RBM19	9904	9	89.8	3.05556	8.57097e-06	0.0159045	3.3	0.000187292
Open_Chromatin_DNase_FAIREseq	chr2	118309395	118311134	DDX18	8886	12	4.79	1.58333	8.60814e-06	0.0159045	1.95	6.70203e-05
Open_Chromatin_DNase_FAIREseq	chr19	793875	796215	PRTN3	5657	23	9.34	1.92609	8.84239e-06	0.0159045	1.96	0.000102357
Open_Chromatin_DNase_FAIREseq	chr2	239793402	239795766	HDAC4	9759	4	79.5	4.275	8.87795e-06	0.0159045	3.82	5.07031e-06
Open_Chromatin_DNase_FAIREseq	chr17	76471363	76483344	RPTOR	57521	45	83.1	1.74	9.06881e-06	0.0159278	2.31	6.46905e-07
Open_Chromatin_DNase_FAIREseq	chr2	71590361	71594955	DYSF	8291	6	72.4	-5.51667	9.64566e-06	0.0166152	-6.01	9.54283e-05
Enhancer_Heintzman2009	chr15	38404850	38405850	C15orf52	388115	2	49.9	8.55	1.10373e-05	0.0185256	8.69	0.000525835
Open_Chromatin_DNase_FAIREseq	chr2	128990213	128993726	NA	NA	6	60.8	-5	1.11949e-05	0.0185256	-4.02	0.00112362
Enhancer_Heintzman2009	chr1	226646938	226647938	TRIM11	81559	3	49.5	5.43333	1.13752e-05	0.0185256	4.96	0.000549338
non_CGI_promoter	chr6	56219337	56221337	COL21A1	81578	4	5.39	2.725	1.22047e-05	0.0195216	3	3.84457e-05
Enhancer_Heintzman2009	chr20	48078150	48079150	SNAI1	6615	4	80.5	7.35	1.26044e-05	0.0198073	7.98	0.000145831
Open_Chromatin_DNase_FAIREseq	chr6	33652515	33655018	BAK1	578	5	31.2	-3.18	1.31577e-05	0.0203203	-2.89	0.000795695
Enhancer_Heintzman2009	chr9	138368534	138369534	GPSM1	26086	28	76.7	-3.88214	1.34196e-05	0.0203735	-3.78	0.000601633
Enhancer_Heintzman2009	chr5	139019950	139020950	CXXC5	51523	11	17.9	3.41818	1.38681e-05	0.0207034	3.49	0.000576526
Open_Chromatin_DNase_FAIREseq	chr2	242397274	242399543	NEU4	129807	5	82.9	4.58	1.49987e-05	0.0216238	4.63	0.000636492
Open_Chromatin_DNase_FAIREseq	chr19	55021195	55022195	MED25	81857	9	92.3	1.62222	1.56453e-05	0.0216238	1.84	9.11941e-08
Enhancer_Heintzman2009	chr7	75912135	75913135	ZP3	7784	3	34.2	4.96667	1.58737e-05	0.0216238	5.17	6.57188e-06
Enhancer_Heintzman2009	chr7	75912235	75913235	ZP3	7784	3	34.2	4.96667	1.58737e-05	0.0216238	5.17	6.57188e-06
Open_Chromatin_DNase_FAIREseq	chr7	75908132	75913675	ZP3	7784	3	34.2	4.96667	1.58737e-05	0.0216238	5.17	6.57188e-06
Open_Chromatin_DNase_FAIREseq	chr18	1	1175	NA	NA	27	69.8	4.68519	1.59331e-05	0.0216238	5.12	3.95076e-05
Open_Chromatin_DNase_FAIREseq	chr19	52570135	52573687	DHX34	9704	6	79.7	2.25	1.65211e-05	0.0220872	3.26	0.000390606
Enhancer_Heintzman2009	chr19	16858450	16859450	F2RL3	9002	3	25.9	11.4667	1.7477e-05	0.022688	8.17	0.00455992
Enhancer_Heintzman2009	chr19	16858650	16859650	F2RL3	9002	3	25.9	11.4667	1.7477e-05	0.022688	8.17	0.00455992
non_CGI_promoter	chrX	15427820	15429820	BMX	660	2	20.6	7.5	1.82512e-05	0.0230709	7.95	0.000161906
Open_Chromatin_DNase_FAIREseq	chr5	139016855	139021684	CXXC5	51523	19	24.1	3.18421	1.82871e-05	0.0230709	2.69	0.00122164
Open_Chromatin_DNase_FAIREseq	chr1	153250635	153258755	ZBTB7B	51043	14	60	3.52857	1.96285e-05	0.0243207	2.81	0.0014898
Open_Chromatin_DNase_FAIREseq	chr7	16333644	16334645	ISPD	729920	7	81	2.4	1.98355e-05	0.0243207	2.45	0.00312994
Open_Chromatin_DNase_FAIREseq	chr8	6886795	6888115	DEFA5	1670	3	16.5	7.96667	2.00923e-05	0.0243207	7.54	0.000582796
Open_Chromatin_DNase_FAIREseq	chrX	46657851	46659099	PHF16	9767	6	15.3	-2.15	2.20933e-05	0.0263862	-2.25	0.000680439
Open_Chromatin_DNase_FAIREseq	chr22	17357695	17358695	DGCR5	26220	5	87.6	-3.78	2.27723e-05	0.0268083	-3.87	7.27612e-05
Open_Chromatin_DNase_FAIREseq	chr20	2725948	2728075	CPXM1	56265	6	55.6	4.63333	2.3113e-05	0.0268083	4.94	9.70356e-07
Open_Chromatin_DNase_FAIREseq	chr17	69299161	69308735	C17orf54	283982	2	68.7	-9.15	2.33446e-05	0.0268083	-10.54	5.48153e-05
Open_Chromatin_DNase_FAIREseq	chr22	42101715	42105061	SCUBE1	80274	2	65.2	-12.25	2.4633e-05	0.0277663	-10.87	7.63002e-05
Open_Chromatin_DNase_FAIREseq	chr15	66912705	66914244	ANP32A	8125	3	56.8	-8.43333	2.47988e-05	0.0277663	-9.14	0.000174631
Enhancer_Heintzman2009	chr9	131135917	131136917	C9orf106	414318	4	7.8	3.925	2.56819e-05	0.0284001	4.25	0.000316888
Open_Chromatin_DNase_FAIREseq	chr1	141551669	141564920	NA	NA	41	56.6	2.46829	2.84455e-05	0.0299852	2.13	0.000581881
Enhancer_Heintzman2009	chr12	56576450	56577450	LOC100506844	100506844	8	5.34	1.225	2.94933e-05	0.0299852	1	0.000371094
Enhancer_Heintzman2009	chr11	60584550	60585550	CD6	923	6	60.5	-9.53333	3.01549e-05	0.0299852	-8.84	0.00173016
Open_Chromatin_DNase_FAIREseq	chr11	60584775	60586275	CD5	921	6	60.5	-9.53333	3.01549e-05	0.0299852	-8.84	0.00173016
Open_Chromatin_DNase_FAIREseq	chr2	2822295	2823295	NA	NA	2	87.8	-7.2	3.03309e-05	0.0299852	-7.31	7.66549e-05
Open_Chromatin_DNase_FAIREseq	chr3	75797450	75808833	FLJ20518	647476	115	48	1.58348	3.03899e-05	0.0299852	1.89	6.96615e-09
Open_Chromatin_DNase_FAIREseq	chr11	111709895	111710995	NA	NA	3	17	2.96667	3.05317e-05	0.0299852	3.26	0.000164486
Open_Chromatin_DNase_FAIREseq	chr16	73612501	73613502	ZNRF1	84937	3	81	5.53333	3.0587e-05	0.0299852	5.74	0.000509167
Open_Chromatin_DNase_FAIREseq	chr2	217415255	217416255	TNP1	7141	4	84.6	-5.9	3.07012e-05	0.0299852	-6.18	0.000246675
non_CGI_promoter	chr17	44641587	44643587	MIR4315-1	100423004	4	45.7	-12.65	3.11461e-05	0.0299852	-14.37	3.88413e-12
Open_Chromatin_DNase_FAIREseq	chr17	21497152	21502855	NA	NA	29	73	4.16897	3.1451e-05	0.0299852	4.28	0.000443793
Open_Chromatin_DNase_FAIREseq	chr19	61967995	61969015	ZIM2	23619	11	3.89	1.51818	3.17127e-05	0.0299852	1.55	3.07404e-11
Exon_refSeq	chr3	16394228	16394613	RFTN1	23180	10	86.3	-2.28	3.20584e-05	0.0299852	-3.71	1.69947e-07
Open_Chromatin_DNase_FAIREseq	chr3	16393118	16398592	RFTN1	23180	10	86.3	-2.28	3.20584e-05	0.0299852	-3.71	1.69947e-07
Open_Chromatin_DNase_FAIREseq	chr7	72758075	72760255	STX1A	6804	7	29.1	3.72857	3.24454e-05	0.0299852	4.78	0.000104755
Open_Chromatin_DNase_FAIREseq	chr9	95002021	95008255	WNK2	65268	11	85.7	-4.36364	3.24714e-05	0.0299852	-3.33	0.00331253
Open_Chromatin_DNase_FAIREseq	chr20	46544075	46545155	NA	NA	5	75.1	-10.64	3.32376e-05	0.0300515	-11.16	0.000348191
Enhancer_Heintzman2009	chr7	16436235	16437235	ISPD	729920	2	83.3	-6.7	3.43306e-05	0.0300515	-6.51	0.000948748
Open_Chromatin_DNase_FAIREseq	chr7	16434055	16436995	ISPD	729920	2	83.3	-6.7	3.43306e-05	0.0300515	-6.51	0.000948748
Open_Chromatin_DNase_FAIREseq	chr21	38838056	38839195	ERG	2078	2	89.3	-3.95	3.44208e-05	0.0300515	-4.75	3.60814e-05
Open_Chromatin_DNase_FAIREseq	chr16	86614495	86617595	BANP	54971	3	42.4	5.76667	3.48118e-05	0.0300515	7.96	0.00016449
Open_Chromatin_DNase_FAIREseq	chr2	222866635	222869475	PAX3	5077	30	6.54	1.17667	3.48771e-05	0.0300515	1.2	0.000221593
non_CGI_promoter	chr10	6143278	6145278	IL2RA	3559	7	48.6	-8.32857	3.52297e-05	0.0300515	-8.78	4.61152e-05
Open_Chromatin_DNase_FAIREseq	chr6	129693975	129695215	LAMA2	3908	2	66.8	19.1	3.58252e-05	0.0300515	21.49	0.000218548
Open_Chromatin_DNase_FAIREseq	chr14	19994575	19997135	APEX1	328	5	23.4	5.54	3.60938e-05	0.0300515	5.29	0.000677163
Open_Chromatin_DNase_FAIREseq	chrX	130729521	130731387	LOC286467	286467	6	76.4	4.01667	3.63831e-05	0.0300515	3.75	0.000269693
Open_Chromatin_DNase_FAIREseq	chr19	15971731	15975862	LOC126536	126536	3	91.7	-3.83333	3.71196e-05	0.0300515	-3.31	0.000917849
Open_Chromatin_DNase_FAIREseq	chr1	9817535	9819997	CLSTN1	22883	6	77.1	4.98333	3.71238e-05	0.0300515	6.97	1.08955e-05
Developmental_enhancer_Type_I	chr1	9818276	9818889	CLSTN1	22883	6	77.1	4.98333	3.71238e-05	0.0300515	6.97	1.08955e-05
Open_Chromatin_DNase_FAIREseq	chr1	54251089	54253004	LDLRAD1	388633	2	68.1	-12.2	3.76032e-05	0.0300515	-13.68	0.000124205
Open_Chromatin_DNase_FAIREseq	chr2	11623468	11624795	GREB1	9687	5	86.6	-2.64	3.76094e-05	0.0300515	-2.35	0.000789129
Enhancer_Heintzman2009	chr11	85529650	85530650	NA	NA	2	32.2	5.5	3.82467e-05	0.0300515	6.65	3.19107e-05
Open_Chromatin_DNase_FAIREseq	chr11	85529995	85531095	NA	NA	2	32.2	5.5	3.82467e-05	0.0300515	6.65	3.19107e-05
Open_Chromatin_DNase_FAIREseq	chr3	99965575	99966755	ST3GAL6	10402	2	11.6	4.2	3.85846e-05	0.0300534	4.57	2.32521e-06
Open_Chromatin_DNase_FAIREseq	chr11	68285186	68289024	CPT1A	1374	15	67	4.45333	4.01237e-05	0.0308789	4.86	1.09906e-05
Open_Chromatin_DNase_FAIREseq	chr19	1114950	1124055	SBNO2	22904	65	77.2	2.28	4.03339e-05	0.0308789	2.3	0.000316114
Open_Chromatin_DNase_FAIREseq	chr22	43432535	43434435	PRR5	55615	5	52.2	2.74	4.3249e-05	0.03283	2.84	2.9298e-05
Open_Chromatin_DNase_FAIREseq	chr4	3414544	3422095	HGFAC	3083	65	83.1	-0.804615	4.40407e-05	0.0329812	-0.72	0.00224618
Open_Chromatin_DNase_FAIREseq	chr3	12486275	12488537	TSEN2	80746	5	57	-7.6	4.4194e-05	0.0329812	-6.44	0.00456778
Open_Chromatin_DNase_FAIREseq	chr6	170006415	170007415	C6orf208	80069	6	73.9	-6.65	4.46515e-05	0.0329812	-5.44	0.00148697
Open_Chromatin_DNase_FAIREseq	chr11	67899475	67902395	LRP5	4041	11	89.5	-2.11818	4.4921e-05	0.0329812	-2.74	4.95495e-06
Open_Chromatin_DNase_FAIREseq	chr10	129074935	129075935	DOCK1	1793	5	90.9	-2.8	4.75753e-05	0.034646	-2.52	0.00158406
Open_Chromatin_DNase_FAIREseq	chr17	78413595	78424632	TBCD	6904	41	83.3	-2.2878	5.07653e-05	0.0364033	-2.48	1.19482e-05
Open_Chromatin_DNase_FAIREseq	chr16	65444255	65446852	CA7	766	7	5.94	2.28571	5.08011e-05	0.0364033	2.69	1.19367e-06
Open_Chromatin_DNase_FAIREseq	chrX	47761859	47766675	SPACA5	389852	6	15.1	-0.1	5.1259e-05	0.0364398	0.85	0.00014686
Open_Chromatin_DNase_FAIREseq	chr8	145908492	145910938	ZNF251	90987	71	28.7	2.94366	5.23325e-05	0.0369101	2.46	0.00102134
Open_Chromatin_DNase_FAIREseq	chr12	123788495	123792067	SCARB1	949	6	74.7	-10.5167	5.30027e-05	0.0370907	-8.03	0.00252666
Open_Chromatin_DNase_FAIREseq	chr22	15979901	15981075	CECR6	27439	15	21	4.59333	5.44549e-05	0.0378116	4.72	0.00115933
Open_Chromatin_DNase_FAIREseq	chr6	149816592	149818279	ZC3H12D	340152	2	14.2	6.45	6.03065e-05	0.0414446	7.1	7.26192e-05
Open_Chromatin_DNase_FAIREseq	chr16	86257787	86263975	JPH3	57338	16	81.8	-1.5875	6.06125e-05	0.0414446	-1.89	2.12663e-05
Open_Chromatin_DNase_FAIREseq	chr15	29423875	29427520	KLF13	51621	8	67.1	-7.875	6.12217e-05	0.041544	-8.57	1.60448e-05
Open_Chromatin_DNase_FAIREseq	chr1	223728121	223730443	ENAH	55740	12	58.1	3.85833	6.22087e-05	0.0418964	3.35	0.00964255
Enhancer_Heintzman2009	chr5	156631150	156632150	CYFIP2	26999	2	30.4	-5	6.36197e-05	0.0422119	-5.16	0.000957773
Open_Chromatin_DNase_FAIREseq	chr5	156630315	156633872	CYFIP2	26999	2	30.4	-5	6.36197e-05	0.0422119	-5.16	0.000957773
Open_Chromatin_DNase_FAIREseq	chr6	33870175	33871772	MLN	4295	4	54.6	-7.8	6.54855e-05	0.0431304	-5.23	0.00203883
Open_Chromatin_DNase_FAIREseq	chr13	48970002	48973192	PHF11	51131	2	78.7	-6.25	6.70378e-05	0.0438305	-6.4	0.00212507
Open_Chromatin_DNase_FAIREseq	chr1	153896359	153898243	YY1AP1	55249	2	76.4	6.25	6.76782e-05	0.0438586	6.26	0.000212486
Open_Chromatin_DNase_FAIREseq	chr22	41817645	41818875	TTLL1	25809	3	11.6	4	6.806e-05	0.0438586	3.72	0.000825712
Open_Chromatin_DNase_FAIREseq	chr13	52316515	52319775	PCDH8	5100	99	6.43	0.909091	7.00458e-05	0.04447	0.93	3.92466e-05
Open_Chromatin_DNase_FAIREseq	chr10	46569129	46574254	PTPN20A	653129	3	18	3.33333	7.02358e-05	0.04447	3.17	0.00218993
Open_Chromatin_DNase_FAIREseq	chr14	68319995	68328515	ZFP36L1	677	8	34.3	-5.5	7.04982e-05	0.04447	-6	3.05399e-05
Open_Chromatin_DNase_FAIREseq	chr14	18949624	18975266	NA	NA	90	76	2.42556	7.17935e-05	0.0446048	2.84	0.000147843
Enhancer_Heintzman2009	chr18	11907150	11908150	MPPE1	65258	2	36.6	5.75	7.22059e-05	0.0446048	4.32	0.000456128
Open_Chromatin_DNase_FAIREseq	chr18	11906194	11907905	MPPE1	65258	2	36.6	5.75	7.22059e-05	0.0446048	4.32	0.000456128
Open_Chromatin_DNase_FAIREseq	chr1	8889910	8891855	LOC100505975	100505975	6	23.9	8.41667	7.34563e-05	0.0450665	7.72	0.00043043
Enhancer_Heintzman2009	chr9	129810117	129810119	FAM102A	399665	1	8.94	-4.2	7.40399e-05	0.0451155	-5.513	1.65143e-05
Open_Chromatin_DNase_FAIREseq	chr9	101128281	101129495	NA	NA	3	79.8	-6.46667	7.45882e-05	0.0451425	-8.37	8.01213e-07
Open_Chromatin_DNase_FAIREseq	chr5	65795	67588	NA	NA	18	67.8	5.62222	7.67741e-05	0.0460555	6.93	2.6256e-05
Open_Chromatin_DNase_FAIREseq	chr3	147721355	147723715	PLSCR1	5359	3	52.1	6.2	7.74663e-05	0.0460555	6.06	0.000710456
Open_Chromatin_DNase_FAIREseq	chr10	3810815	3816315	KLF6	1316	20	44.9	-6.215	7.86029e-05	0.0460555	-6.37	0.000242295
Open_Chromatin_DNase_FAIREseq	chr7	591178	592277	PRKAR1B	5575	7	73	-7.02857	7.95539e-05	0.0460555	-7.14	0.000812421
Open_Chromatin_DNase_FAIREseq	chr1	46790622	46791638	LOC100507423	100507423	2	88.5	-4.5	7.97863e-05	0.0460555	-4.44	0.000176056
Open_Chromatin_DNase_FAIREseq	chr17	77750955	77753455	CCDC57	284001	8	75.6	-2.675	8.06308e-05	0.0460555	-2.87	3.48302e-09
Enhancer_Heintzman2009	chr3	142642442	142643442	ZBTB38	253461	4	58.4	-6.2	8.19551e-05	0.0460555	-5.02	0.00534423
Open_Chromatin_DNase_FAIREseq	chr3	142640730	142644215	ZBTB38	253461	4	58.4	-6.2	8.19551e-05	0.0460555	-5.02	0.00534423
Open_Chromatin_DNase_FAIREseq	chr1	19455695	19458155	MRTO4	51154	4	66.5	-4.4	8.26293e-05	0.0460555	-3.99	0.00135557
Open_Chromatin_DNase_FAIREseq	chr13	109226655	109235728	IRS2	8660	111	44.2	1.97838	8.35245e-05	0.0460555	1.61	0.00398529
Open_Chromatin_DNase_FAIREseq	chr1	226137014	226144352	WNT9A	7483	16	23.3	4.1875	8.37115e-05	0.0460555	3.89	0.00707641
Open_Chromatin_DNase_FAIREseq	chr9	100186936	100189716	GABBR2	9568	2	79.7	-10.3	8.37846e-05	0.0460555	-14.26	2.66907e-05
Open_Chromatin_DNase_FAIREseq	chr11	107288095	107289095	RAB39	54734	25	86.4	1.512	8.39575e-05	0.0460555	1.05	0.000799876
Open_Chromatin_DNase_FAIREseq	chr1	19098115	19100335	ALDH4A1	8659	3	11.4	3.6	8.39939e-05	0.0460555	3.33	0.00176813
Enhancer_Heintzman2009	chr5	166999250	167000250	ODZ2	57451	2	82.8	-9.5	8.43235e-05	0.0460555	-6.58	0.00901531
Open_Chromatin_DNase_FAIREseq	chr5	166998073	167000095	ODZ2	57451	2	82.8	-9.5	8.43235e-05	0.0460555	-6.58	0.00901531
Open_Chromatin_DNase_FAIREseq	chr2	28321148	28324300	BRE	9577	2	27.6	5.9	8.55019e-05	0.0463895	5.98	0.00025314
Open_Chromatin_DNase_FAIREseq	chr2	11918255	11926356	MIR4262	100422996	9	67.1	3.72222	8.60808e-05	0.0463895	3.27	0.00244258
Open_Chromatin_DNase_FAIREseq	chr6	150086275	150087597	NUP43	348995	3	76.1	-5.2	8.64887e-05	0.0463895	-7.84	0.000860806
Open_Chromatin_DNase_FAIREseq	chr7	151068116	151069215	PRKAG2	51422	5	76.9	2.2	8.95445e-05	0.0476809	1.81	0.00229036
Open_Chromatin_DNase_FAIREseq	chr1	6068074	6070708	KCNAB2	8514	14	89.4	2.24286	9.05834e-05	0.0476809	2.97	0.000123253
Open_Chromatin_DNase_FAIREseq	chr5	154006138	154011037	MIR3141	100422950	9	76.8	3.25556	9.10169e-05	0.0476809	3.99	2.37955e-05
Open_Chromatin_DNase_FAIREseq	chr22	27933135	27936255	EMID1	129080	5	24.7	4.58	9.10256e-05	0.0476809	5.13	1.3925e-05
Open_Chromatin_DNase_FAIREseq	chr2	7088875	7090095	RNF144A	9781	4	43.2	5.875	9.22648e-05	0.0478255	7.59	1.18608e-08
Open_Chromatin_DNase_FAIREseq	chr9	94909935	94919164	C9orf89	84270	9	43.3	4.64444	9.2377e-05	0.0478255	4.76	0.00108494
Open_Chromatin_DNase_FAIREseq	chr7	31013447	31014447	GHRHR	2692	4	73.1	-7.5	9.29034e-05	0.0478255	-8.47	0.00191076
Open_Chromatin_DNase_FAIREseq	chr4	156523090	156524091	MAP9	79884	3	58.2	-13.6	9.44042e-05	0.0483204	-15.45	4.07942e-05
Open_Chromatin_DNase_FAIREseq	chr16	86084075	86085809	ZCCHC14	23174	20	20.8	2.215	9.55057e-05	0.0483543	1.78	0.00230116
Open_Chromatin_DNase_FAIREseq	chr11	64728416	64731514	CAPN1	823	5	47.1	5.38	9.55544e-05	0.0483543	8.19	1.76126e-05
Open_Chromatin_DNase_FAIREseq	chr6	31949583	31952195	SLC44A4	80736	6	89.3	2.73333	9.60899e-05	0.0483543	2.84	0.000748602
Open_Chromatin_DNase_FAIREseq	chr8	11572866	11578600	GATA4	2626	64	8.19	0.984375	9.94279e-05	0.0495752	1.11	0.00019868
Open_Chromatin_DNase_FAIREseq	chr10	126378055	126381495	FAM53B	9679	3	41.1	7.53333	9.9623e-05	0.0495752	7.26	0.00208091
Open_Chromatin_DNase_FAIREseq	chr4	6990115	6991685	TBC1D14	57533	15	50.6	2.48	0.000100255	0.0496142	3.01	0.000267499
